# Supplementary material for: Identification of a germline CSPG4 variation in a family with neurofibromatosis type 1-like phenotype
Source: Cell Death Dis. 2021 Aug 3;12(8):765. doi: 10.1038/s41419-021-04056-1 (PMC8333038; doi:10.1038/s41419-021-04056-1)
Supplement: Supplementary file 6 — Supplementary Table S5 [file 41419_2021_4056_MOESM6_ESM.xlsx]

## Sheet: Gene
Table S5. Targeted parallel sequencing
GeneName	First Priority	Mutation	OMIM	HGMD_gene	GO_BP	GO_MF	GO_CC	KEGG_Pathway	Gene_Info
NF1	Second	Tissue_F1_II:2	17q11.2|613113|Neurofibromatosis, type 1, 162200 (3); Leukemia, juvenile;myelomonocytic, 607785 (3); Melanoma, desmoplastic neurotrophic (2); Neurofibromatosis, familial spinal, 162210 (3); Neurofibromatosis-Noonan;syndrome, 601321 (3); Watson syndrome, 193520 (3)	"Neurofibromatosis 1;Neurofibromatosis, spinal;Plexiform neurofibromas;Neurofibromatosis-Noonan syndrome;Glomus tumours in neurofibromatosis 1;Neurofibromatosis;Neurofibromatosis 1 optic pathway gliomas;Myelomonocytic leukaemia, juvenile;Astrocytoma, pilocytic;Autism;Cafe-au-lait patches;Chronic myelogenous leukaemia, juvenile;Congenital heart disease;Developmental delay, autism, epilepsy & dysmo…	GO:0030199,collagen fibril organization|GO:0016525,negative regulation of angiogenesis|GO:0007422,peripheral nervous system development|GO:0007265,Ras protein signal transduction|GO:0022011,myelination in peripheral nervous system|GO:0032228,regulation of synaptic transmission, GABAergic|GO:0021987,cerebral cortex development|GO:0007507,heart development|GO:0001649,osteoblast differentiation|GO:0…	GO:0005515,protein binding|GO:0005099,Ras GTPase activator activity	GO:0030425,dendrite|GO:0005737,cytoplasm|GO:0005634,nucleus|GO:0031235,intrinsic to internal side of plasma membrane|GO:0030424,axon	ko04010,MAPK signaling pathway|syndecan_2_pathway,Syndecan-2-mediated signaling events|hsa04010,MAPK signaling pathway|atf2_pathway,ATF-2 transcription factor network|hnf3bpathway,FOXA2 and FOXA3 transcription factor networks|WP382,MAPK signaling pathway	OTTHUMP00000163771|OTTHUMP00000163772|OTTHUMP00000166089|neurofibromatosis-related protein NF-1|neurofibromin

## Sheet: Sample
Table S4. Targeted parallel sequencing
SampleName	SNV count	Gene
Tissue_F1_II:2	1	NF1

## Sheet: SNV Information
Table S4. Targeted parallel sequencing
Genetic Models	SNV NO	Gene	First Priority	SNP Calling Quality	Genotyping Quality	SNP ID	Freq_Alt (1000)	Ref Allele	Alt Allele	Chrs	Position	Strand Orientation	Gene Region	Function	tfbsConsSites Score	SIFT Score	POLYPhen V2 Score	MutationTaster	1000g_chbs	esp6500	Predicted Protein Variants	OMIM	HGMD_site	HGMD_gene	GO_BP	GO_MF	GO_CC	KEGG_Pathway	ICGC	5'FLANKING SEQUENCE	3' FLANKING SEQUENCE	HOMOLOGY HITS	GENESKYDBHITS	GENESKYDBHITS_2	Sample HET	Sample HOMA	Tissue_F1_II:2_geno	Blood_F1_II:2_geno	Blood_F1_II:3_geno	Tissue_F1_II:2_reads	Blood_F1_II:2_reads	Blood_F1_II:3_reads
Tissue_F1_II:2	SNV00031	NF1	First	M	M			G	A	17	29546137	+	splicing								NM_001128147:exon14:c.1641+1G>A,NM_000267:exon14:c.1641+1G>A,NM_001042492:exon14:c.1641+1G>A	17q11.2|613113|Neurofibromatosis, type 1, 162200 (3); Leukemia, juvenile;myelomonocytic, 607785 (3); Melanoma, desmoplastic neurotrophic (2); Neurofibromatosis, familial spinal, 162210 (3); Neurofibromatosis-Noonan;syndrome, 601321 (3); Watson syndrome, 193520 (3)	-	"Neurofibromatosis 1;Neurofibromatosis, spinal;Plexiform neurofibromas;Neurofibromatosis-Noonan syndrome;Glomus tumours in neurofibromatosis 1;Neurofibromatosis;Neurofibromatosis 1 optic pathway gliomas;Myelomonocytic leukaemia, juvenile;Astrocytoma, pilocytic;Autism;Cafe-au-lait patches;Chronic myelogenous leukaemia, juvenile;Congenital heart disease;Developmental delay, autism, epilepsy & dysmo…	GO:0030199,collagen fibril organization|GO:0016525,negative regulation of angiogenesis|GO:0007422,peripheral nervous system development|GO:0007265,Ras protein signal transduction|GO:0022011,myelination in peripheral nervous system|GO:0032228,regulation of synaptic transmission, GABAergic|GO:0021987,cerebral cortex development|GO:0007507,heart development|GO:0001649,osteoblast differentiation|GO:0…	GO:0005515,protein binding|GO:0005099,Ras GTPase activator activity	GO:0030425,dendrite|GO:0005737,cytoplasm|GO:0005634,nucleus|GO:0031235,intrinsic to internal side of plasma membrane|GO:0030424,axon	ko04010,MAPK signaling pathway|syndecan_2_pathway,Syndecan-2-mediated signaling events|hsa04010,MAPK signaling pathway|atf2_pathway,ATF-2 transcription factor network|hnf3bpathway,FOXA2 and FOXA3 transcription factor networks|WP382,MAPK signaling pathway	-	AACTGGTCCCTCAGTCACACATGCCAGAGATTGCTCAGGAAGCAATGGAG	TAAGGGGAAAATGAATTCCATGTTCTTGAAGGAAAGATTGTAACTATGTA	1	0	0	Tissue_F1_II:2		G/A	G/G	G/G	45:9	24:0	31:0

## Sheet: GENOTYPES
Table S4. Targeted parallel sequencing
Genetic Models	SNV NO.	Gene	Ref Allele	Alt Allele	Tissue_F1_II:2_geno	Blood_F1_II:2_geno	Blood_F1_II:3_geno	Quality Index
Tissue_F1_II:2_Share	SNV00031	NF1	G	A	G/A	G/G	G/G	HHHHHHHHHHHHHHHMHHHHHHHHHHHHHHHHHH

## Sheet: GENOTYPE CALLING
Table S4. Targeted parallel sequencing
Genetic Models	SNV NO.	Gene	SAMPLE	Zygotes	GENOTYPE	Quality p(Bayes0.5)	p(Bayes0.333)	Ref Allele	Alt Allele	Ref_dp	Alt_dp	Alt Allele Freq%	Strand Bias (Chi Square)	p(HET) BINOM	Quality
Tissue_F1_II:2	SNV00031	NF1	Tissue_F1_II:2	HET	G/A	0.638042	0.999948	G	A	45	9	0.166667	0.54	4.33638e-07	M
